# Supplementary material for: An Explainable AI Exploration of the Machine Learning Classification of Neoplastic Intracerebral Hemorrhage from Non-Contrast CT
Source: Cancers (Basel). 2025 Jul 29;17(15):2502. doi: 10.3390/cancers17152502 (PMC12346390; doi:10.3390/cancers17152502)
Supplement: Supplementary file 1 [file cancers-17-02502-s001.zip]

Archive with 1 entries (1 files):
- cancers-3750338-supplementary.pdf
